# Supplementary material for: Whole genome sequence analysis reveals high genomic diversity and potential host-driven adaptations among multidrug-resistant Escherichia coli from pre-weaned dairy calves
Source: Front Microbiol. 2024 Sep 3;15:1420300. doi: 10.3389/fmicb.2024.1420300 (PMC11409426; doi:10.3389/fmicb.2024.1420300)
Supplement: Supplementary file 2 [file Table_1.XLSX]

## Sheet: S1 - AST 
		NARMS Gram Negative panel (YCMV3AGNF)		Breakpoints (µg/mL)
Drug Class	Abbreviation	Antimicrobial drug	Tested range (µg/mL)	Susceptible	Intermediate	Resistant
beta-lactam	FOX	Cefoxitin	0.5 - 32	≤ 8	16	≥ 32
macrolide	AZI	Azithromycin	0.12 - 16	≤ 16	N/A	≥ 32
chloramphenicol	CHL	Chloramphenicol	2 - 32	≤ 8	16	≥ 32
tetracycline	TET	Tetracycline	4 - 32	≤ 4	8	≥ 16
beta-lactam	AXO	Ceftriaxone	0.25 - 64	≤ 1	2	≥ 4
beta-lactam	AUG2	Amoxicillin/clavulanic acid	1/0.5 - 32/16	≤ 8 / 4	16 / 8	≥ 32 / 16
quinolone	CIP	Ciprofloxacin	0.015 - 4	≤ 0.25	0.5	≥ 1
aminoglycoside	GEN	Gentamicin	0.25 - 16	≤ 4	8	≥ 16
quinolone	NAL	Nalidixic acid	0.5 - 32	≤ 16	N/A	≥ 32
beta-lactam	XNL	Ceftiofur	0.12 - 8	≤2	4	≥8
sulfonamide	FIS	Sulfisoxazole	16 - 256	≤ 256	N/A	≥ 512
sulfonamide	SXT	Trimethoprim-sulfamethoxazole	0.12/2.38 - 4/76	≤ 2 / 38	N/A	≥ 4 / 76
beta-lactam	AMP	Ampicillin	1 - 32	≤ 8	16	≥ 32
aminoglycoside	STR	Streptomycin	2 - 64	≤ 16	N/A	≥ 32

## Sheet: S2 - QC & Metadata
bioproject_accession	accession_id	bcw_id	Contigs	Genome size	N50 (contigs)	Longest contig	Mean contig length	Predicted genes	Coding density	Completeness	Contamination	GC	EstCov	MedianInsert	MeanLength_R1	MeanLength_R2	MeanQ_R1	MeanQ_R2	MeanQuality	Scheme	Antibiogram	treatment_group	spectinomycin_doses	diarrhea_status	ST	adk	fumC	gyrB	icd	mdh	purA	recA
PRJNA1142533	SRR30061800	BCW_12641	227	5480737	141308	359475	24144.2	5202	0.874819	99.9287	0.422474	0.503146	73.1	348	151	151	38.9	36.5	37.7	ecoli	FOX-TET-AXO-AUG2-GEN-XNL-SXT-AMP-STR	zinc	2	post-diarrheic	362	adk(62)	fumC(100)	gyrB(17)	icd(31)	mdh(5)	purA(5)	recA(4)
PRJNA1142533	SRR30061799	BCW_12642	228	5488456	142115	359333	24072.2	5214	0.874983	99.9287	0.473287	0.503138	27.2	262	151	151	38.9	37.2	38.05	ecoli	FOX-TET-AXO-AUG2-GEN-XNL-SXT-AMP-STR	placebo	2	diarrheic	362	adk(62)	fumC(100)	gyrB(17)	icd(31)	mdh(5)	purA(5)	recA(4)
PRJNA1142533	SRR30061788	BCW_12644	143	5081548	151175	389221	35535.3	4897	0.878071	99.9287	0.510126	0.506396	76.6	210	151	151	39.1	38.5	38.8	ecoli	FOX-CHL-TET-AXO-AUG2-GEN-XNL-SXT-AMP-STR	placebo	2	post-diarrheic	101	adk(43)	fumC(41)	gyrB(15)	icd(18)	mdh(11)	purA(7)	recA(6)
PRJNA1142533	SRR30061777	BCW_12645	189	5285696	110792	349016	27966.6	5140	0.877648	99.9669	0.24713	0.505979	76.2	317	151	151	39	37.2	38.1	ecoli	FOX-CHL-TET-AXO-AUG2-GEN-XNL-SXT-AMP-STR	placebo	2	post-diarrheic	641	adk(9)	fumC(6)	gyrB(33)	icd(131)	mdh(24)	purA(8)	recA(7)
PRJNA1142533	SRR30061766	BCW_12646	243	5420019	132920	319762	22304.6	5139	0.875151	99.9287	0.422474	0.503043	105.6	271	151	151	39	37.7	38.35	ecoli	FOX-TET-AXO-AUG2-GEN-XNL-SXT-AMP-STR	zinc	1	post-diarrheic	362	adk(62)	fumC(100)	gyrB(17)	icd(31)	mdh(5)	purA(5)	recA(4)
PRJNA1142533	SRR30061762	BCW_12647	148	5134966	148365	842797	34695.7	4896	0.880348	99.9287	0.510126	0.506798	332.1	310	151	151	38.9	36.4	37.65	ecoli	FOX-CHL-TET-AXO-AUG2-GEN-XNL-SXT-AMP-STR	zinc	1	post-diarrheic	316	adk(6)	fumC(23)	gyrB(33)	icd(18)	mdh(11)	purA(8)	recA(6)
PRJNA1142533	SRR30061761	BCW_12648	177	5206577	148834	505426	29415.7	5033	0.88208	99.9287	0.55368	0.506687	169.6	309	151	151	39	37.2	38.1	ecoli	FOX-CHL-TET-AXO-AUG2-GEN-XNL-SXT-AMP-STR	placebo	0	post-diarrheic	1310	adk(9)	fumC(6)	gyrB(12)	icd(1)	mdh(9)	purA(47)	recA(6)
PRJNA1142533	SRR30061760	BCW_12649	212	5050948	95893	237067	23825.2	4858	0.871971	99.9287	0.376742	0.505448	129.4	289	151	151	39	37.5	38.25	ecoli	FOX-CHL-TET-AXO-AUG2-GEN-XNL-SXT-AMP-STR	zinc	2	pre-diarrheic/healthy	101	adk(43)	fumC(41)	gyrB(15)	icd(18)	mdh(11)	purA(7)	recA(6)
PRJNA1142533	SRR30061759	BCW_12650	121	5072876	134974	344882	41924.6	4820	0.880433	99.9287	0.510126	0.507659	107.5	259	151	151	39	37.5	38.25	ecoli	FOX-CHL-TET-AXO-AUG2-GEN-XNL-SXT-AMP-STR	zinc	0	pre-diarrheic/healthy	101	adk(43)	fumC(41)	gyrB(15)	icd(18)	mdh(11)	purA(7)	recA(6)
PRJNA1142533	SRR30061758	BCW_12651	244	5110327	101309	332576	20944	5041	0.876988	99.9669	0.284332	0.507576	130.7	302	151	151	38.9	37.3	38.1	ecoli	FOX-CHL-TET-AXO-AUG2-GEN-XNL-SXT-AMP-STR	placebo	2	post-diarrheic	1122	adk(8)	fumC(11)	gyrB(57)	icd(1)	mdh(7)	purA(18)	recA(6)
PRJNA1142533	SRR30061798	BCW_12652	100	4961328	205678	582933	49613.3	4703	0.881517	99.9287	0.548236	0.506537	75.4	288	151	151	39	37.5	38.25	ecoli	FOX-CHL-TET-AXO-AUG2-XNL-SXT-AMP-STR	placebo	2	diarrheic	1844	adk(6)	fumC(29)	gyrB(33)	icd(16)	mdh(11)	purA(7)	recA(2)
PRJNA1142533	SRR30061797	BCW_12653	166	5261434	240820	575011	31695.4	5074	0.877755	99.9287	0.632078	0.507115	54.2	286	151	151	39	37.6	38.3	ecoli	FOX-CHL-TET-AXO-AUG2-GEN-XNL-SXT-AMP-STR	placebo	1	post-diarrheic	56	adk(6)	fumC(4)	gyrB(4)	icd(18)	mdh(24)	purA(5)	recA(14)
PRJNA1142533	SRR30061796	BCW_12654	244	5419564	132920	277020	22211.3	5133	0.875167	99.9287	0.422474	0.503006	98.6	303	151	151	39	37.4	38.2	ecoli	FOX-TET-AXO-AUG2-GEN-XNL-SXT-AMP-STR	placebo	0	pre-diarrheic/healthy	362	adk(62)	fumC(100)	gyrB(17)	icd(31)	mdh(5)	purA(5)	recA(4)
PRJNA1142533	SRR30061795	BCW_12655	174	5189145	261558	481616	29822.7	4920	0.885299	99.9669	0.209928	0.505751	88.2	175	151	151	39	38.7	38.85	ecoli	FOX-CHL-TET-AXO-AUG2-GEN-XNL-SXT-AMP-STR	placebo	2	post-diarrheic	2562	adk(120)	fumC(54)	gyrB(46)	icd(48)	mdh(239)	purA(40)	recA(38)
PRJNA1142533	SRR30061794	BCW_12656	111	4964251	335394	697471	44723	4711	0.883963	99.9287	0.510126	0.507811	93.7	280	151	151	39	37.7	38.35	ecoli	FOX-CHL-TET-AXO-AUG2-GEN-XNL-SXT-AMP-STR	placebo	0	pre-diarrheic/healthy	-	adk(6)	fumC(4)	gyrB(12)	icd(552)	mdh(131)	purA(13)	recA(7)
PRJNA1142533	SRR30061793	BCW_12657	152	4953051	122562	270968	32585.9	4702	0.877291	99.9669	0.24713	0.507495	99.8	190	151	151	39	38.6	38.8	ecoli	FOX-CHL-TET-AXO-AUG2-GEN-XNL-SXT-AMP-STR	zinc	2	post-diarrheic	10	adk(10)	fumC(11)	gyrB(4)	icd(8)	mdh(8)	purA(8)	recA(2)
PRJNA1142533	SRR30061792	BCW_12658	223	5416277	132777	320164	24288.2	5124	0.875471	99.9287	0.422474	0.503006	153	257	151	151	39	37.6	38.3	ecoli	FOX-TET-AXO-AUG2-GEN-XNL-SXT-AMP-STR	zinc	2	post-diarrheic	362	adk(62)	fumC(100)	gyrB(17)	icd(31)	mdh(5)	purA(5)	recA(4)
PRJNA1142533	SRR30061791	BCW_12659	272	5541026	99445	301532	20371.4	5437	0.875291	99.9287	0.56221	0.506862	72.8	272	151	151	38.9	37.2	38.05	ecoli	FOX-CHL-TET-AXO-AUG2-CIP-GEN-NAL-XNL-SXT-AMP-STR	placebo	2	post-diarrheic	448	adk(6)	fumC(6)	gyrB(5)	icd(16)	mdh(11)	purA(8)	recA(7)
PRJNA1142533	SRR30061790	BCW_12660	195	5065082	132519	423426	25974.8	4845	0.87895	99.9669	0.284332	0.508366	123.2	303	151	151	38.9	37.1	38	ecoli	FOX-CHL-TET-AXO-AUG2-GEN-XNL-SXT-AMP-STR	zinc	2	post-diarrheic	10	adk(10)	fumC(11)	gyrB(4)	icd(8)	mdh(8)	purA(8)	recA(2)
PRJNA1142533	SRR30061789	BCW_12661	113	4857258	130889	482437	42984.6	4636	0.881701	99.9287	0.541884	0.507111	117.9	299	151	151	38.9	37.4	38.15	ecoli	FOX-CHL-TET-AXO-AUG2-SXT-AMP-STR	placebo	0	pre-diarrheic/healthy	86	adk(9)	fumC(6)	gyrB(33)	icd(33)	mdh(24)	purA(8)	recA(7)
PRJNA1142533	SRR30061787	BCW_12662	167	5079477	110792	349016	30416	4892	0.877862	99.9669	0.0372024	0.505615	99	198	151	151	39	38.6	38.8	ecoli	TET-SXT-AMP	placebo	2	post-diarrheic	641	adk(9)	fumC(6)	gyrB(33)	icd(131)	mdh(24)	purA(8)	recA(7)
PRJNA1142533	SRR30061786	BCW_12663	230	5181666	146216	427212	22529	5035	0.877838	99.9287	0.479639	0.5071	152.5	204	151	151	39	38.6	38.8	ecoli	FOX-CHL-TET-AXO-AUG2-GEN-XNL-SXT-AMP-STR	zinc	2	pre-diarrheic/healthy	641	adk(9)	fumC(6)	gyrB(33)	icd(131)	mdh(24)	purA(8)	recA(7)
PRJNA1142533	SRR30061785	BCW_12664	98	4958203	265976	599480	50593.9	4702	0.881832	99.9287	0.548236	0.50653	99.2	207	151	151	39	38.6	38.8	ecoli	FOX-CHL-TET-AXO-AUG2-XNL-SXT-AMP-STR	placebo	2	post-diarrheic	1844	adk(6)	fumC(29)	gyrB(33)	icd(16)	mdh(11)	purA(7)	recA(2)
PRJNA1142533	SRR30061784	BCW_12665	120	5175550	266865	601150	43129.6	4853	0.885153	99.9669	0.358737	0.505789	142.9	326	151	151	38.9	36.7	37.8	ecoli	FOX-CHL-TET-AXO-AUG2-GEN-XNL-SXT-AMP-STR	placebo	2	post-diarrheic	2562	adk(120)	fumC(54)	gyrB(46)	icd(48)	mdh(239)	purA(40)	recA(38)
PRJNA1142533	SRR30061783	BCW_12666	141	4943397	193422	1055576	35059.6	4699	0.88351	99.9669	0.24713	0.508835	299	254	151	151	39	37.5	38.25	ecoli	FOX-CHL-TET-AXO-AUG2-GEN-XNL-SXT-AMP-STR	zinc	2	pre-diarrheic/healthy	683	adk(6)	fumC(4)	gyrB(127)	icd(16)	mdh(24)	purA(8)	recA(6)
PRJNA1142533	SRR30061782	BCW_12667	403	5558530	78089	313992	13792.9	5526	0.870598	99.9669	0.502586	0.505541	65.6	294	151	151	39	37.1	38.05	ecoli	FOX-CHL-TET-AXO-AUG2-GEN-XNL-SXT-AMP-STR	placebo	2	post-diarrheic	10	adk(10)	fumC(11)	gyrB(4)	icd(8)	mdh(8)	purA(8)	recA(2)
PRJNA1142533	SRR30061781	BCW_12668	97	4779206	224463	415267	49270.2	4506	0.882266	99.9287	0.491071	0.507671	89	304	151	151	38.9	37	37.95	ecoli	FOX-CHL-TET-AXO-AUG2-GEN-XNL-SXT-AMP-STR	placebo	2	diarrheic	2741	adk(43)	fumC(41)	gyrB(15)	icd(18)	mdh(11)	purA(8)	recA(6)
PRJNA1142533	SRR30061780	BCW_12669	155	5421355	165771	531619	34976.5	5175	0.880087	99.9287	0.397067	0.504082	73.7	325	151	151	38.9	36.6	37.75	ecoli	TET-AXO-GEN-XNL-SXT-AMP-STR	zinc	2	diarrheic	38	adk(4)	fumC(26)	gyrB(2)	icd(25)	mdh(5)	purA(5)	recA(19)
PRJNA1142533	SRR30061779	BCW_12670	167	5132981	136773	843098	30736.4	4912	0.880489	99.9287	0.510126	0.50681	181.4	206	151	151	39	38.5	38.75	ecoli	FOX-CHL-TET-AXO-AUG2-GEN-XNL-SXT-AMP-STR	zinc	1	post-diarrheic	316	adk(6)	fumC(23)	gyrB(33)	icd(18)	mdh(11)	purA(8)	recA(6)
PRJNA1142533	SRR30061778	BCW_12671	150	4864444	97027	328984	32429.6	4614	0.877694	99.9669	0.24713	0.507796	86.9	199	151	151	38.9	38.5	38.7	ecoli	FOX-CHL-TET-AXO-AUG2-GEN-XNL-SXT-AMP-STR	placebo	2	pre-diarrheic/healthy	10	adk(10)	fumC(11)	gyrB(4)	icd(8)	mdh(8)	purA(8)	recA(2)
PRJNA1142533	SRR30061776	BCW_12672	163	5098436	148932	843097	31278.7	4859	0.880318	99.9287	0.510126	0.506725	132.2	208	151	151	39	38.5	38.75	ecoli	FOX-CHL-TET-AXO-AUG2-GEN-XNL-SXT-AMP-STR	placebo	2	post-diarrheic	316	adk(6)	fumC(23)	gyrB(33)	icd(18)	mdh(11)	purA(8)	recA(6)
PRJNA1142533	SRR30061775	BCW_12673	239	5418363	132920	359614	22671	5135	0.875432	99.9287	0.422474	0.502997	92.6	185	151	151	39	38.7	38.85	ecoli	FOX-TET-AXO-AUG2-GEN-XNL-SXT-AMP-STR	placebo	1	post-diarrheic	362	adk(62)	fumC(100)	gyrB(17)	icd(31)	mdh(5)	purA(5)	recA(4)
PRJNA1142533	SRR30061774	BCW_12674	97	4781002	128903	482437	49288.7	4549	0.882535	99.9287	0.64351	0.505895	100.3	192	151	151	39	38.7	38.85	ecoli	FOX-CHL-TET-AXO-AUG2-XNL-SXT-AMP-STR	placebo	2	post-diarrheic	86	adk(9)	fumC(6)	gyrB(33)	icd(33)	mdh(24)	purA(8)	recA(7)
PRJNA1142533	SRR30061773	BCW_12675	168	5339765	261558	482784	31784.3	5082	0.885357	99.9669	0.358737	0.505292	60.8	274	151	151	39	37.5	38.25	ecoli	FOX-CHL-TET-AXO-AUG2-GEN-XNL-SXT-AMP-STR	zinc	2	post-diarrheic	2562	adk(120)	fumC(54)	gyrB(46)	icd(48)	mdh(239)	purA(40)	recA(38)
PRJNA1142533	SRR30061772	BCW_12676	241	5480640	110792	297534	22741.2	5381	0.874197	99.9669	0.217368	0.503522	84	275	151	151	38.9	37.4	38.15	ecoli	FOX-TET-AXO-AUG2-GEN-XNL-SXT-AMP-STR	placebo	2	post-diarrheic	641	adk(9)	fumC(6)	gyrB(33)	icd(131)	mdh(24)	purA(8)	recA(7)
PRJNA1142533	SRR30061771	BCW_12677	569	6045282	103311	355027	10624.4	6127	0.868936	99.9287	1.92074	0.503675	83.8	285	151	151	38.9	37.5	38.2	ecoli	FOX-CHL-TET-AXO-AUG2-GEN-XNL-SXT-AMP-STR	placebo	0	pre-diarrheic/healthy	88	adk(6)	fumC(4)	gyrB(12)	icd(1)	mdh(20)	purA(12)	recA(7)
PRJNA1142533	SRR30061770	BCW_12678	236	5418087	132920	359614	22958	5140	0.875627	99.9287	0.422474	0.502995	125.9	195	151	151	39	38.6	38.8	ecoli	FOX-TET-AXO-AUG2-GEN-XNL-SXT-AMP-STR	zinc	2	post-diarrheic	362	adk(62)	fumC(100)	gyrB(17)	icd(31)	mdh(5)	purA(5)	recA(4)
PRJNA1142533	SRR30061769	BCW_12679	242	5460343	137988	374813	22563.4	5222	0.876259	99.9669	0.438457	0.506192	112.8	191	151	151	39	38.6	38.8	ecoli	FOX-CHL-TET-AXO-AUG2-CIP-GEN-NAL-XNL-SXT-AMP-STR	placebo	2	pre-diarrheic/healthy	2732	adk(46)	fumC(26)	gyrB(208)	icd(6)	mdh(5)	purA(16)	recA(4)
PRJNA1142533	SRR30061768	BCW_12680	223	5286197	145992	374770	23704.9	5050	0.877088	99.9669	0.438457	0.506108	44.6	196	151	151	39	38.6	38.8	ecoli	FOX-CHL-TET-AXO-AUG2-CIP-GEN-NAL-XNL-SXT-AMP-STR	placebo	1	post-diarrheic	2732	adk(46)	fumC(26)	gyrB(208)	icd(6)	mdh(5)	purA(16)	recA(4)
PRJNA1142533	SRR30061767	BCW_12681	166	5014871	150445	350056	30210.1	4858	0.879297	99.9669	0.186012	0.508057	216.3	205	151	151	39	38.5	38.75	ecoli	FOX-CHL-TET-AXO-AUG2-GEN-XNL-SXT-AMP-STR	zinc	2	diarrheic	2325	adk(8)	fumC(7)	gyrB(4)	icd(8)	mdh(8)	purA(18)	recA(6)
PRJNA1142533	SRR30061765	BCW_12682	149	5081911	151175	389221	34106.8	4899	0.877997	99.9287	0.510126	0.506387	72.4	221	151	151	39	38.3	38.65	ecoli	FOX-CHL-TET-AXO-AUG2-GEN-XNL-SXT-AMP-STR	zinc	2	post-diarrheic	101	adk(43)	fumC(41)	gyrB(15)	icd(18)	mdh(11)	purA(7)	recA(6)
PRJNA1142533	SRR30061764	BCW_12683	172	5570948	259204	417817	32389.2	5373	0.881628	99.9669	1.05001	0.501937	104.7	308	151	151	38.9	37.2	38.05	ecoli	FOX-CHL-TET-AXO-AUG2-GEN-XNL-SXT-AMP-STR	zinc	0	pre-diarrheic/healthy	1280	adk(92)	fumC(4)	gyrB(87)	icd(96)	mdh(70)	purA(58)	recA(133)
PRJNA1142533	SRR30061763	BCW_12684	219	5438420	165812	457096	24833	5208	0.879719	99.9669	0.581952	0.504528	88.4	296	151	151	39	37.5	38.25	ecoli	FOX-CHL-TET-AXO-AUG2-CIP-GEN-NAL-XNL-SXT-AMP-STR	placebo	1	post-diarrheic	457	adk(101)	fumC(88)	gyrB(97)	icd(108)	mdh(26)	purA(79)	recA(2)

## Sheet: S3 - ResFinder
bcw_id	aac(3)-IId	aac(3)-VIa	aadA2	aadA5	ant(2'')-Ia	ant(3'')-Ia	aph(3'')-Ib	aph(3')-Ia	aph(6)-Id	blaCMY-2	blaCTX-M-15	blaCTX-M-27	blaCTX-M-55	blaTEM-1B	blaTEM-1C	cmlA1	dfrA12	dfrA14	dfrA17	dfrA1	floR	mdf(A)	mph(A)	qnrB19	qnrS1	rmtE	sul1	sul2	sul3	tet(A)	tet(B)	tet(C)	tet(M)	gyrA:pS83L	gyrA pD87N	gyrA:pD87Y	parC:pS80I	parC:pE84G	parE:pI355T	parE:pS458T
BCW_12641	0	1	1	0	0	0	1	0	1	1	0	0	0	1	0	0	1	0	0	0	0	1	0	0	0	1	1	1	0	1	0	0	1	0	0	0	0	0	0	0
BCW_12642	0	1	1	0	0	0	1	0	1	1	0	0	0	1	0	0	1	0	0	0	0	1	0	0	0	1	1	1	0	1	0	0	1	0	0	0	0	0	0	0
BCW_12644	0	0	0	1	0	1	1	0	1	1	0	0	0	1	0	0	0	0	1	0	1	1	0	0	0	1	0	1	0	1	0	0	1	0	0	0	0	0	0	0
BCW_12645	0	0	1	1	0	0	1	1	1	1	0	0	0	0	1	0	1	0	1	0	1	1	1	0	0	1	0	1	0	1	0	0	1	0	0	0	0	0	0	0
BCW_12646	0	1	1	0	0	0	1	0	1	1	0	0	0	1	0	0	1	0	0	0	0	1	0	0	0	1	1	1	0	1	0	0	1	0	0	0	0	0	0	0
BCW_12647	0	0	0	1	0	0	1	1	1	1	0	0	0	0	0	0	0	0	1	0	1	1	0	0	0	1	0	1	0	1	0	1	1	0	0	0	0	0	0	0
BCW_12648	0	0	0	1	0	0	1	1	1	1	0	0	0	0	0	0	0	0	1	0	1	1	0	0	0	1	0	1	0	1	0	0	1	0	0	0	0	0	0	0
BCW_12649	1	0	0	0	0	1	0	1	0	1	0	0	0	1	0	0	0	0	1	0	1	1	0	0	0	1	1	1	0	1	0	0	1	0	0	0	0	0	0	0
BCW_12650	0	0	0	1	0	0	1	1	1	1	0	0	0	0	0	0	0	0	1	0	1	1	0	0	0	1	0	1	0	1	0	1	1	0	0	0	0	0	0	0
BCW_12651	0	0	0	1	0	0	1	1	1	1	0	0	0	0	0	0	0	0	1	0	1	1	0	1	0	1	0	1	0	1	0	0	1	0	0	0	0	0	0	0
BCW_12652	0	0	0	1	0	0	1	1	1	1	0	0	0	0	0	0	0	0	1	0	1	1	0	0	0	0	0	1	0	1	1	0	1	0	0	0	0	0	0	0
BCW_12653	0	0	0	1	0	0	1	1	1	1	0	0	0	1	0	0	0	0	1	0	1	1	0	0	0	1	0	1	0	1	0	0	1	0	0	0	0	0	0	0
BCW_12654	0	1	1	0	0	0	1	0	1	1	0	0	0	1	0	0	1	0	0	0	0	1	0	0	0	1	1	1	0	1	0	0	1	0	0	0	0	0	0	0
BCW_12655	0	0	0	1	0	0	1	1	1	1	0	0	0	0	0	0	0	0	1	0	1	1	0	0	0	1	0	1	0	1	0	0	1	0	0	0	0	0	0	0
BCW_12656	0	0	0	1	0	0	1	1	1	1	0	0	0	0	0	0	0	0	1	0	1	1	0	0	0	1	0	1	0	1	0	0	1	0	0	0	0	0	0	0
BCW_12657	0	0	0	1	0	0	1	1	1	1	0	0	0	0	0	0	0	0	1	0	1	1	0	0	0	1	0	1	0	1	0	0	1	0	0	0	0	0	0	0
BCW_12658	0	1	1	0	0	0	1	0	1	1	0	0	0	1	0	0	1	0	0	0	0	1	0	0	0	1	1	1	0	1	0	0	1	0	0	0	0	0	0	0
BCW_12659	0	1	1	0	0	0	0	0	1	1	0	0	0	0	0	0	1	0	0	0	1	1	0	0	0	1	1	1	0	1	0	0	1	1	1	0	1	0	0	1
BCW_12660	0	0	0	1	0	0	1	1	1	1	0	0	0	0	0	0	0	0	1	0	1	1	0	0	0	1	0	1	0	1	0	0	0	0	0	0	0	0	0	0
BCW_12661	0	0	0	1	0	0	1	1	1	1	0	0	0	0	0	0	0	0	1	0	1	1	0	0	0	0	0	1	0	1	0	0	1	0	0	0	0	0	0	0
BCW_12662	0	0	1	0	0	0	0	1	0	0	0	0	0	0	1	0	1	0	0	0	0	1	1	0	0	0	1	0	0	1	0	0	1	0	0	0	0	0	0	0
BCW_12663	0	1	1	0	0	0	1	0	1	1	0	1	0	0	0	0	1	0	0	0	1	1	0	0	0	1	1	1	0	1	0	0	1	0	0	0	0	0	0	0
BCW_12664	0	0	0	1	0	0	1	1	1	1	0	0	0	0	0	0	0	0	1	0	1	1	0	0	0	0	0	1	0	1	1	0	1	0	0	0	0	0	0	0
BCW_12665	0	0	0	1	0	0	1	1	1	1	0	0	0	0	0	0	0	0	1	0	1	1	0	0	0	1	0	1	0	1	0	0	1	0	0	0	0	0	0	0
BCW_12666	0	0	0	1	0	0	1	1	1	1	0	0	0	0	0	0	0	0	1	0	1	1	0	0	0	1	0	1	0	1	0	0	1	0	0	0	0	0	0	0
BCW_12667	0	1	1	0	1	0	1	1	1	1	0	0	0	0	0	0	0	0	0	1	1	1	0	0	0	1	1	1	0	1	0	0	1	0	0	0	0	0	0	0
BCW_12668	0	0	0	1	0	0	1	1	1	1	0	0	0	0	0	0	0	0	1	0	1	1	0	0	0	1	0	1	0	1	0	0	1	0	0	0	0	0	0	0
BCW_12669	0	1	1	0	0	0	0	1	0	0	1	0	0	1	0	0	1	1	0	0	0	1	0	0	1	1	1	0	0	1	0	1	1	0	0	0	0	0	0	0
BCW_12670	0	0	0	1	0	0	1	1	1	1	0	0	0	0	0	0	0	0	1	0	1	1	0	0	0	1	0	1	0	1	0	1	1	0	0	0	0	0	0	0
BCW_12671	0	0	0	1	0	0	1	1	1	1	0	0	0	0	0	0	0	0	1	0	1	1	0	0	0	1	0	1	0	1	0	0	1	0	0	0	0	0	0	0
BCW_12672	0	0	0	1	0	0	1	1	1	1	0	0	0	0	0	0	0	0	1	0	1	1	0	0	0	1	0	1	0	1	0	1	1	0	0	0	0	0	0	0
BCW_12673	0	1	1	0	0	0	1	0	1	1	0	0	0	1	0	0	1	0	0	0	0	1	0	0	0	1	1	1	0	1	0	0	1	0	0	0	0	0	0	0
BCW_12674	0	0	0	1	0	0	1	1	1	1	0	0	0	0	0	0	0	0	1	0	1	1	0	0	0	0	0	1	0	1	0	0	1	0	0	0	0	0	0	0
BCW_12675	0	0	0	1	0	0	1	1	1	1	0	0	0	0	0	0	0	0	1	0	1	1	0	0	0	1	0	1	0	1	0	0	1	0	0	0	0	0	0	0
BCW_12676	0	1	1	0	0	0	0	0	0	1	0	0	0	0	1	0	1	0	0	0	0	1	1	0	0	1	1	0	0	1	0	0	1	0	0	0	0	0	0	0
BCW_12677	0	0	1	1	0	0	1	1	1	1	0	0	0	1	0	1	1	0	1	0	1	1	0	0	0	1	0	1	1	1	0	0	1	0	0	0	0	0	0	0
BCW_12678	0	1	1	0	0	0	1	0	1	1	0	0	0	1	0	0	1	0	0	0	0	1	0	0	0	1	1	1	0	1	0	0	1	0	0	0	0	0	0	0
BCW_12679	0	0	0	1	0	0	0	0	1	1	0	0	0	0	1	0	0	1	1	0	1	1	0	0	0	1	0	1	0	1	0	0	0	1	1	0	1	0	0	0
BCW_12680	0	0	0	1	0	0	0	0	1	1	0	0	0	0	1	0	0	1	1	0	1	1	0	0	0	1	0	1	0	1	0	0	0	1	1	0	1	0	0	0
BCW_12681	0	0	1	0	0	1	1	0	1	1	0	0	0	0	0	0	1	0	0	0	1	1	0	0	0	1	1	1	0	1	0	0	1	0	0	0	0	0	0	0
BCW_12682	0	0	0	1	0	0	1	0	1	1	0	0	0	1	0	0	0	0	1	0	1	1	0	0	0	1	0	1	0	1	0	0	1	0	0	0	0	0	0	0
BCW_12683	0	1	1	0	0	0	1	1	1	1	0	0	0	0	0	0	1	0	0	0	1	1	0	0	0	1	1	1	0	1	1	0	1	0	0	0	0	0	0	0
BCW_12684	0	0	0	1	0	0	1	1	1	1	0	0	1	0	0	0	1	0	1	0	1	1	0	0	0	1	0	1	0	1	0	0	1	1	0	1	1	1	1	0

## Sheet: S4 - BacMet (exp)
bcw_id	acrA	acrB	acrD/yffA	acrE/envC	acrF/envD	acrR/ybaH	actP/yjcG	arsR	asr	baeR	baeS	bcr	bhsA/ycfR/comC	comR/ycfQ	copA	corA	corC	cueO	cueR/ybbI	cusA/ybdE	cusB	cusC/ylcB	cusF/cusX	cusR/ylcA	cusS	cutA	cutC	cutE/lnt	cutF/nlpE	dsbA	dsbB	dsbC	emrA	emrB	emrD	emrE/mvrC	emrK	emrR	emrY	evgA	evgS	fabI	fecD	fecE	fetA/ybbL	fetB/ybbM	fieF/yiip	gadA	gadB
BCW_12641	1	1	1	1	1	1	1	1	1	1	1	1	1	1	1	1	1	1	1	1	1	1	1	1	1	1	1	1	1	1	1	1	1	1	1	1	1	1	1	1	1	1	1	1	1	1	1	1	1
BCW_12642	1	1	1	1	1	1	1	1	1	1	1	1	1	1	1	1	1	1	1	1	1	1	1	1	1	1	1	1	1	1	1	1	1	1	1	1	1	1	1	1	1	1	1	1	1	1	1	1	1
BCW_12644	1	1	1	1	1	1	1	1	1	1	1	1	1	1	1	1	1	1	1	1	1	1	1	1	1	1	1	1	1	1	1	1	1	1	1	0	1	1	1	1	1	1	1	1	1	1	1	0	0
BCW_12645	1	1	1	1	1	1	1	1	1	1	1	1	1	1	1	1	1	1	1	1	1	1	1	1	1	1	1	1	1	1	1	1	1	1	1	0	1	1	1	1	1	1	1	1	1	1	1	0	0
BCW_12646	1	1	1	1	1	1	1	1	1	1	1	1	1	1	1	1	1	1	1	1	1	1	1	1	1	1	1	1	1	1	1	1	1	1	1	1	1	1	1	1	1	1	1	1	1	1	1	1	1
BCW_12647	1	1	1	1	1	1	1	1	1	1	1	1	1	1	1	1	1	1	1	1	1	1	1	1	1	1	1	1	1	1	1	1	1	1	1	0	1	1	1	1	1	1	1	1	1	1	1	0	0
BCW_12648	1	1	1	1	0	1	1	1	1	1	1	1	1	1	1	1	1	1	1	1	1	1	1	1	1	1	1	1	1	1	1	1	1	1	1	1	1	1	1	1	1	1	1	1	1	1	1	0	0
BCW_12649	1	1	1	1	1	1	1	1	0	1	1	1	1	1	1	1	1	1	1	1	1	1	1	1	1	1	1	1	1	1	1	1	1	1	1	1	1	1	1	1	1	1	1	1	1	1	1	0	0
BCW_12650	1	1	1	1	1	1	1	1	1	1	1	1	1	1	1	1	1	1	1	1	1	1	1	1	1	1	1	1	1	1	1	1	1	1	1	1	1	1	1	1	1	1	1	1	1	1	1	0	0
BCW_12651	1	1	1	1	1	1	1	1	1	1	1	1	1	1	1	1	1	1	1	1	1	1	1	1	1	1	1	1	1	1	1	1	1	1	1	0	1	1	1	1	1	1	1	1	1	1	1	0	0
BCW_12652	1	1	1	1	1	1	1	1	1	1	1	1	1	1	1	1	1	1	1	1	1	1	1	1	1	1	1	1	1	1	1	1	1	1	1	1	1	1	1	1	1	1	1	1	1	1	1	0	0
BCW_12653	1	1	1	1	1	1	1	1	1	1	1	1	1	1	1	1	1	1	1	1	1	1	1	1	1	1	1	1	1	1	1	1	1	1	1	0	1	1	1	1	1	1	1	1	1	1	1	0	0
BCW_12654	1	1	1	1	1	1	1	1	1	1	1	1	1	1	1	1	1	1	1	1	1	1	1	1	1	1	1	1	1	1	1	1	1	1	1	1	1	1	1	1	1	1	1	1	1	1	1	1	1
BCW_12655	1	1	1	1	1	1	1	1	1	1	1	1	1	1	1	1	1	1	1	1	1	1	1	1	1	1	1	1	1	1	1	1	1	1	1	1	1	1	1	1	1	1	1	1	1	1	1	0	0
BCW_12656	1	1	1	1	1	1	1	1	1	1	1	1	1	1	1	1	1	1	1	1	1	1	1	1	1	1	1	1	1	1	1	1	1	1	1	0	1	1	1	1	1	1	1	1	1	1	1	0	0
BCW_12657	1	1	1	1	1	1	1	1	1	1	1	1	1	1	1	1	1	1	1	1	1	1	1	1	1	1	1	1	1	1	1	1	1	1	1	0	1	1	1	1	1	1	1	1	1	1	1	0	0
BCW_12658	1	1	1	1	1	1	1	1	1	1	1	1	1	1	1	1	1	1	1	1	1	1	1	1	1	1	1	1	1	1	1	1	1	1	1	1	1	1	1	1	1	1	1	1	1	1	1	1	1
BCW_12659	1	1	1	1	1	1	1	1	1	1	1	1	1	1	1	1	1	1	1	1	1	1	1	1	1	1	1	1	1	1	1	1	1	1	1	1	1	1	1	1	1	1	1	1	1	1	1	0	0
BCW_12660	1	1	1	1	1	1	1	1	1	1	1	1	1	1	1	1	1	1	1	1	1	1	1	1	1	1	1	1	1	1	1	1	1	1	1	0	1	1	1	1	1	1	1	1	1	1	1	0	0
BCW_12661	1	1	1	1	1	1	1	1	1	1	1	1	1	1	1	1	1	1	1	1	1	1	1	1	1	1	1	1	1	1	1	1	1	1	1	0	1	1	1	1	1	1	1	1	1	1	1	0	0
BCW_12662	1	1	1	1	1	1	1	1	1	1	1	1	1	1	1	1	1	1	1	1	1	1	1	1	1	1	1	1	1	1	1	1	1	1	1	0	1	1	1	1	1	1	1	1	1	1	1	0	0
BCW_12663	1	1	1	1	1	1	1	1	1	1	1	1	1	1	1	1	1	1	1	1	1	1	1	1	1	1	1	1	1	1	1	1	1	1	1	0	1	1	1	1	1	1	1	1	1	1	1	0	0
BCW_12664	1	1	1	1	1	1	1	1	1	1	1	1	1	1	1	1	1	1	1	1	1	1	1	1	1	1	1	1	1	1	1	1	1	1	1	1	1	1	1	1	1	1	1	1	1	1	1	0	0
BCW_12665	1	1	1	1	1	1	1	1	1	1	1	1	1	1	1	1	1	1	1	1	1	1	1	1	1	1	1	1	1	1	1	1	1	1	1	1	1	1	1	1	1	1	1	1	1	1	1	1	0
BCW_12666	1	1	1	1	1	1	1	1	1	1	1	1	1	1	1	1	1	1	1	1	1	1	1	1	1	1	1	1	1	1	1	1	1	1	1	0	1	1	1	1	1	1	0	0	1	1	1	0	0
BCW_12667	1	1	1	1	0	1	1	1	1	1	1	1	1	1	1	1	1	1	1	1	1	1	1	1	1	1	1	1	1	1	1	1	1	1	1	1	1	1	1	1	1	1	1	1	1	1	1	0	0
BCW_12668	1	1	1	1	1	1	1	1	1	1	1	1	1	1	1	1	1	1	1	1	1	1	1	1	1	1	1	1	1	1	1	1	1	1	1	1	1	1	1	1	1	1	1	1	1	1	1	0	0
BCW_12669	1	1	1	1	1	1	1	1	1	1	1	1	1	1	1	1	1	1	1	1	1	1	1	1	1	1	1	1	1	1	1	1	1	1	1	0	1	1	1	1	0	1	1	1	1	1	1	0	0
BCW_12670	1	1	1	1	1	1	1	1	1	1	1	1	1	1	1	1	1	1	1	1	1	1	1	1	1	1	1	1	1	1	1	1	1	1	1	0	1	1	1	1	1	1	1	1	1	1	1	0	0
BCW_12671	1	1	1	1	1	1	1	1	1	1	1	1	1	1	1	1	1	1	1	1	1	1	1	1	1	1	1	1	1	1	1	1	1	1	1	1	1	1	1	1	1	1	1	1	1	1	1	0	0
BCW_12672	1	1	1	1	1	1	1	1	1	1	1	1	1	1	1	1	1	1	1	1	1	1	1	1	1	1	1	1	1	1	1	1	1	1	1	0	1	1	1	1	1	1	1	1	1	1	1	0	0
BCW_12673	1	1	1	1	1	1	1	1	1	1	1	1	1	1	1	1	1	1	1	1	1	1	1	1	1	1	1	1	1	1	1	1	1	1	1	1	1	1	1	1	1	1	1	1	1	1	1	1	1
BCW_12674	1	1	1	1	1	1	1	1	1	1	1	1	1	1	1	1	1	1	1	1	1	1	1	1	1	1	1	1	1	1	1	1	1	1	1	0	1	1	1	1	1	1	1	1	1	1	1	0	0
BCW_12675	1	1	1	1	1	1	1	1	1	1	1	1	1	1	1	1	1	1	1	1	1	1	1	1	1	1	1	1	1	1	1	1	1	1	1	1	1	1	1	1	1	1	1	1	1	1	1	1	0
BCW_12676	1	1	1	1	1	1	1	1	1	1	1	1	1	1	1	1	1	1	1	1	1	1	1	1	1	1	1	1	1	1	1	1	1	1	1	0	1	1	1	1	1	1	1	1	1	1	1	0	0
BCW_12677	1	1	1	1	1	1	1	1	1	1	1	1	1	1	1	1	1	1	1	1	1	1	1	1	1	1	1	1	1	1	1	1	1	1	1	1	1	1	1	1	1	1	1	1	1	1	1	0	0
BCW_12678	1	1	1	1	1	1	1	1	1	1	1	1	1	1	1	1	1	1	1	1	1	1	1	1	1	1	1	1	1	1	1	1	1	1	1	1	1	1	1	1	1	1	1	1	1	1	1	1	1
BCW_12679	1	1	1	1	1	1	1	1	1	1	1	1	1	1	1	1	1	1	1	1	1	1	1	1	1	1	1	1	1	1	1	1	1	1	1	1	1	1	1	1	1	1	0	0	1	1	1	0	0
BCW_12680	1	1	1	1	1	1	1	1	1	1	1	1	1	1	1	1	1	1	1	1	1	1	1	1	1	1	1	1	1	1	1	1	1	1	1	1	1	1	1	1	1	1	0	0	1	1	1	0	0
BCW_12681	1	1	1	1	1	1	1	1	1	1	1	1	1	1	1	1	1	1	1	1	1	1	1	1	1	1	1	1	1	1	1	1	1	1	1	1	1	1	1	1	1	1	1	1	1	1	1	0	0
BCW_12682	1	1	1	1	1	1	1	1	1	1	1	1	1	1	1	1	1	1	1	1	1	1	1	1	1	1	1	1	1	1	1	1	1	1	1	0	1	1	1	1	1	1	1	1	1	1	1	0	0
BCW_12683	1	1	1	1	1	1	1	1	1	1	1	1	1	1	1	1	1	1	1	1	1	1	1	1	1	1	1	1	1	1	1	1	1	1	1	1	1	1	1	1	1	1	1	1	1	1	1	0	0
BCW_12684	1	1	1	1	1	1	1	1	1	1	1	1	1	1	1	1	1	1	1	1	1	1	1	1	1	1	1	1	1	1	1	1	1	1	1	1	1	1	1	1	1	1	1	1	1	1	1	0	0
[truncated: 104 more columns]

## Sheet: S5 - VFDB
bcw_id	afaA-VIII	afaB-VIII	afaC-VIII	afaD-VIII	afaE-VIII	afaF-VII	aslA	astA	cdtA	cdtB	cdtC	chuS	chuT	chuU	chuV	chuW	chuX	chuY	entA	entB	entC	entD	entE	entF	entS	espL1	espL4	espP	espX1	espX2	espX4	espX5	espY1	espY3	espY4	f17d-A	f17d-C	f17d-D	f17d-G	fdeC	fepA	fepB	fepC	fepD	fes	fimA	fimB	fimC	fimD
BCW_12641	0	0	0	0	0	0	1	0	0	0	0	0	0	1	1	1	0	0	1	1	1	0	1	1	1	1	1	0	1	0	0	1	0	1	0	0	0	0	0	1	1	1	1	1	1	0	1	1	0
BCW_12642	0	0	0	0	0	0	1	0	0	0	0	0	0	1	1	1	0	0	1	1	1	0	1	1	1	1	1	0	1	0	0	1	0	1	0	0	0	0	0	1	1	1	1	1	1	0	1	1	0
BCW_12644	0	0	0	0	0	0	0	0	0	0	0	0	0	0	0	0	0	0	1	1	1	0	1	1	1	0	0	0	0	0	0	1	0	0	0	0	0	0	0	0	1	1	1	1	1	0	1	1	1
BCW_12645	0	0	0	0	0	0	0	0	0	0	0	0	0	0	0	0	0	0	1	1	1	0	1	1	1	0	0	0	0	0	0	1	0	0	0	0	1	1	1	0	1	1	1	1	1	0	1	1	1
BCW_12646	0	0	0	0	0	0	1	0	0	0	0	0	0	1	1	1	0	0	1	1	1	0	1	1	1	1	1	0	1	0	0	1	0	1	0	0	0	0	0	1	1	1	1	1	1	0	1	1	0
BCW_12647	0	0	0	0	0	0	0	0	0	0	0	0	0	0	0	0	0	0	1	1	1	0	1	1	1	0	0	0	1	0	0	1	0	0	0	0	0	0	0	0	1	1	1	1	1	0	1	1	1
BCW_12648	0	0	0	0	0	0	0	0	0	0	0	0	0	0	0	0	0	0	1	1	1	0	1	1	1	0	1	0	1	0	0	1	0	0	0	0	0	0	0	0	1	1	1	1	1	0	1	1	1
BCW_12649	0	0	0	0	0	0	0	0	0	0	0	0	0	0	0	0	0	0	1	1	1	0	1	1	1	0	0	0	0	0	0	1	0	0	0	0	0	0	0	0	1	1	1	1	1	0	1	1	1
BCW_12650	0	0	0	0	0	0	0	0	0	0	0	0	0	0	0	0	0	0	1	1	1	0	1	1	1	0	0	0	0	0	0	1	0	0	0	0	0	0	0	0	1	1	1	1	1	1	1	1	1
BCW_12651	0	0	0	0	0	0	0	0	0	0	0	0	0	0	0	0	0	0	1	1	1	1	1	1	1	1	0	0	1	0	0	0	0	0	0	0	0	0	0	0	1	1	1	1	1	0	1	1	1
BCW_12652	0	0	0	0	0	0	0	0	0	0	0	0	0	0	0	0	0	0	1	1	1	0	1	1	1	1	0	0	0	0	0	1	0	0	0	0	0	0	0	0	1	1	1	1	1	0	1	1	1
BCW_12653	0	0	0	0	0	0	0	0	0	0	0	0	0	0	0	0	0	0	1	1	1	0	1	1	1	0	0	0	0	0	0	1	0	0	0	1	1	1	1	0	1	1	1	1	1	0	1	1	1
BCW_12654	0	0	0	0	0	0	1	0	0	0	0	0	0	1	1	1	0	0	1	1	1	0	1	1	1	1	1	0	1	0	0	1	0	1	0	0	0	0	0	1	1	1	1	1	1	0	1	1	0
BCW_12655	0	0	0	0	0	0	1	0	0	0	0	0	0	0	0	0	0	0	0	1	1	0	0	0	0	0	0	0	0	1	0	0	0	0	0	0	0	0	0	0	1	0	0	1	1	0	0	0	0
BCW_12656	0	0	0	0	0	0	0	0	0	0	0	0	0	0	0	0	0	0	1	1	1	1	1	1	1	1	0	0	0	0	0	1	0	0	0	0	0	0	0	0	1	1	1	1	1	0	1	1	1
BCW_12657	0	0	0	0	0	0	0	0	0	0	0	0	0	0	0	0	0	0	1	1	1	1	1	1	1	1	1	0	1	0	1	1	0	0	0	0	0	0	0	0	1	1	1	1	1	0	1	1	1
BCW_12658	0	0	0	0	0	0	1	0	0	0	0	0	0	1	1	1	0	0	1	1	1	0	1	1	1	1	1	0	1	0	0	1	0	1	0	0	0	0	0	1	1	1	1	1	1	0	1	1	0
BCW_12659	1	1	1	1	1	1	0	0	0	0	0	0	0	0	0	0	0	0	1	1	1	0	1	1	1	0	0	0	0	0	0	1	0	0	0	0	0	0	0	0	1	1	1	1	1	0	1	1	1
BCW_12660	0	0	0	0	0	0	0	0	0	0	0	0	0	0	0	0	0	0	1	1	1	1	1	1	1	1	1	0	0	0	0	1	0	0	0	0	0	0	0	0	1	1	1	1	1	0	1	1	1
BCW_12661	0	0	0	0	0	0	0	0	0	0	0	0	0	0	0	0	0	0	1	1	1	0	1	1	1	0	0	0	0	0	0	1	0	0	0	0	0	0	0	0	1	1	1	1	1	0	1	1	1
BCW_12662	0	0	0	0	0	0	0	0	0	0	0	0	0	0	0	0	0	0	1	1	1	0	1	1	1	0	0	0	0	0	0	1	0	0	0	0	1	1	1	0	1	1	1	1	1	0	1	1	1
BCW_12663	1	1	1	1	1	1	0	0	0	0	0	0	0	0	0	0	0	0	1	1	1	0	1	1	1	0	0	0	0	0	0	1	0	0	0	0	1	1	1	0	1	1	1	1	1	0	1	1	1
BCW_12664	0	0	0	0	0	0	0	0	0	0	0	0	0	0	0	0	0	0	1	1	1	0	1	1	1	1	0	0	0	0	0	1	0	0	0	0	0	0	0	0	1	1	1	1	1	0	1	1	1
BCW_12665	0	0	0	0	0	0	1	0	0	0	0	0	0	0	0	0	0	0	0	1	1	0	0	0	0	0	0	0	0	1	0	0	0	0	0	0	0	0	0	0	1	0	0	1	1	0	0	0	0
BCW_12666	0	0	0	0	0	0	0	0	0	0	0	0	0	0	0	0	0	0	1	1	1	0	1	1	1	0	0	0	0	0	0	1	0	0	0	0	0	0	0	0	1	1	1	1	1	0	1	1	1
BCW_12667	1	1	1	1	1	1	0	1	0	0	0	0	0	0	0	0	0	0	1	1	1	1	1	1	1	1	0	0	0	0	0	1	0	0	0	0	0	0	0	0	1	1	1	1	1	0	1	1	1
BCW_12668	0	0	0	0	0	0	0	0	0	0	0	0	0	0	0	0	0	0	1	1	1	0	1	1	1	0	0	0	0	0	0	1	0	0	0	0	0	0	0	0	1	1	1	1	1	0	1	1	1
BCW_12669	0	0	0	0	0	0	1	0	0	0	0	1	0	1	1	1	0	1	1	1	1	0	1	1	1	1	1	0	1	0	1	1	1	1	1	0	0	0	0	1	1	1	1	1	1	0	1	1	1
BCW_12670	0	0	0	0	0	0	0	0	0	0	0	0	0	0	0	0	0	0	1	1	1	0	1	1	1	0	0	0	1	0	0	1	0	0	0	0	0	0	0	0	1	1	1	1	1	0	1	1	1
BCW_12671	0	0	0	0	0	0	0	0	0	0	0	0	0	0	0	0	0	0	1	1	1	1	1	1	1	1	1	0	1	0	1	1	0	0	0	0	0	0	0	0	1	1	1	1	1	0	1	1	1
BCW_12672	0	0	0	0	0	0	0	0	0	0	0	0	0	0	0	0	0	0	1	1	1	0	1	1	1	0	0	0	1	0	0	1	0	0	0	0	0	0	0	0	1	1	1	1	1	0	1	1	1
BCW_12673	0	0	0	0	0	0	1	0	0	0	0	0	0	1	1	1	0	0	1	1	1	0	1	1	1	1	1	0	1	0	0	1	0	1	0	0	0	0	0	1	1	1	1	1	1	0	1	1	0
BCW_12674	0	0	0	0	0	0	0	0	0	0	0	0	0	0	0	0	0	0	1	1	1	0	1	1	1	0	0	0	0	0	0	1	0	0	0	0	0	0	0	0	1	1	1	1	1	0	1	1	1
BCW_12675	0	0	0	0	0	0	1	0	0	0	0	0	0	0	0	0	0	0	0	1	1	0	0	0	0	0	0	0	0	1	0	0	0	0	0	0	0	0	0	0	1	0	0	1	1	0	0	0	0
BCW_12676	0	0	0	0	0	0	0	0	0	0	0	0	0	0	0	0	0	0	1	1	1	0	1	1	1	0	0	0	0	0	0	1	0	0	0	0	1	1	1	0	1	1	1	1	1	0	1	1	1
BCW_12677	1	1	1	1	1	1	0	1	1	1	1	0	0	0	0	0	0	0	1	1	1	1	1	1	1	1	0	1	0	0	0	1	0	0	0	0	1	1	1	0	1	1	1	1	1	0	1	1	1
BCW_12678	0	0	0	0	0	0	1	0	0	0	0	0	0	1	1	1	0	0	1	1	1	0	1	1	1	1	1	0	1	0	0	1	0	1	0	0	0	0	0	1	1	1	1	1	1	0	1	1	0
BCW_12679	1	1	1	1	1	1	1	1	0	0	0	1	0	1	1	1	0	1	1	1	1	0	1	0	1	1	1	0	1	0	1	1	0	1	1	0	0	0	0	1	1	1	1	1	1	0	1	1	1
BCW_12680	1	1	1	1	1	1	1	1	0	0	0	1	0	1	1	1	0	1	1	1	1	0	1	0	1	1	1	1	1	0	1	1	0	1	1	0	0	0	0	1	1	1	1	1	1	0	1	1	1
BCW_12681	0	0	0	0	0	0	0	0	0	0	0	0	0	0	0	0	0	0	1	1	1	1	1	1	1	1	0	0	1	0	0	1	0	0	0	0	0	0	0	0	1	1	1	1	1	0	0	0	0
BCW_12682	0	0	0	0	0	0	0	0	0	0	0	0	0	0	0	0	0	0	1	1	1	0	1	1	1	0	0	0	0	0	0	1	0	0	0	0	0	0	0	0	1	1	1	1	1	0	1	1	1
BCW_12683	0	0	0	0	0	0	1	1	0	0	0	1	1	1	1	1	0	1	1	1	1	0	1	1	1	1	0	0	0	0	1	0	0	0	0	0	0	0	0	0	1	1	1	1	1	0	1	1	1
BCW_12684	1	1	1	1	1	0	1	0	0	0	0	1	1	1	1	1	1	1	0	1	1	0	0	1	1	1	0	0	0	0	0	0	0	0	0	0	0	0	0	1	1	1	1	1	1	0	1	1	1
[truncated: 54 more columns]

## Sheet: S6 - PlasmidFinder
bcw_id	Col(MG828)_1	Col440II_1	Col8282_1	IncA/C2_1	IncB/O/K/Z_4	IncFIA_1	IncFIB(AP001918)_1	IncFIB(K)_1_Kpn3	IncFIB(pB171)_1_pB171	IncFIC(FII)_1	IncFII(pCoo)_1_pCoo	IncFII_1	IncHI2A_1	IncHI2_1	IncI1_1_Alpha	IncI2_1_Delta	IncX4_2	IncY_1
BCW_12641	0	0	0	0	0	0	0	0	0	0	0	1	1	1	0	0	0	0
BCW_12642	0	0	0	0	0	0	0	0	0	0	0	0	1	1	0	0	0	0
BCW_12644	0	0	0	1	0	1	1	0	0	0	0	1	0	0	0	0	0	0
BCW_12645	0	0	0	1	0	0	1	0	0	0	0	1	0	0	0	0	0	1
BCW_12646	0	0	0	0	0	0	0	0	0	0	0	0	1	1	0	0	0	0
BCW_12647	0	0	0	1	0	0	1	0	0	1	0	0	0	0	0	0	0	0
BCW_12648	0	0	0	1	0	1	1	0	0	0	0	0	0	0	0	0	0	0
BCW_12650	0	0	0	1	0	0	1	0	0	0	0	0	0	0	0	0	0	0
BCW_12651	1	0	0	1	0	0	0	0	1	0	0	0	0	0	0	0	1	0
BCW_12652	0	0	0	1	0	0	0	0	0	0	0	0	0	0	0	0	0	0
BCW_12653	0	0	0	1	0	1	1	0	0	0	0	0	0	0	1	0	0	0
BCW_12654	0	0	0	0	0	0	0	0	0	0	0	0	1	1	0	0	0	0
BCW_12655	0	0	0	1	0	0	0	0	0	0	0	1	0	0	0	0	0	0
BCW_12656	0	0	0	1	0	0	0	0	0	0	0	0	0	0	0	0	0	0
BCW_12657	0	0	0	1	0	0	0	0	0	0	0	0	0	0	0	0	0	0
BCW_12658	0	0	0	0	0	0	0	0	0	0	0	0	1	1	0	0	0	0
BCW_12659	1	1	1	1	1	1	1	0	0	0	0	0	0	0	0	0	1	0
BCW_12660	1	0	0	1	0	0	1	0	0	0	0	0	0	0	0	0	0	0
BCW_12661	0	0	0	1	0	0	0	0	0	0	0	0	0	0	0	0	0	0
BCW_12662	0	0	0	0	0	0	1	0	0	0	0	1	0	0	0	0	0	1
BCW_12663	0	0	0	1	0	1	1	0	0	0	0	1	0	0	0	0	0	0
BCW_12664	0	0	0	1	0	0	0	0	0	0	0	0	0	0	0	0	0	0
BCW_12665	0	0	0	1	0	0	0	0	0	0	0	1	0	0	0	0	0	0
BCW_12666	0	0	0	1	0	0	0	0	0	0	1	0	0	0	0	0	0	0
BCW_12667	0	0	0	1	1	1	1	0	0	0	0	0	0	0	0	0	0	1
BCW_12668	0	0	0	1	0	0	0	0	0	0	0	0	0	0	0	0	0	0
BCW_12669	0	0	0	0	0	0	1	1	0	0	0	0	1	1	1	0	0	0
BCW_12670	0	0	0	1	0	0	1	0	0	1	0	0	0	0	0	0	0	0
BCW_12671	0	0	0	1	0	0	0	0	0	0	0	0	0	0	0	0	0	0
BCW_12672	0	0	0	1	0	0	1	0	0	1	0	0	0	0	0	0	0	0
BCW_12673	0	0	0	0	0	0	0	0	0	0	0	0	1	1	0	0	0	0
BCW_12674	0	0	0	1	0	0	0	0	0	0	0	0	0	0	0	1	0	0
BCW_12675	0	0	0	1	0	0	0	0	0	0	0	1	0	0	0	0	0	1
BCW_12676	0	0	0	0	0	0	1	0	0	0	0	1	1	1	1	0	0	1
BCW_12677	0	0	0	1	0	1	1	0	0	0	0	1	0	0	1	0	0	0
BCW_12678	0	0	0	0	0	0	0	0	0	0	0	0	1	1	0	0	0	0
BCW_12679	0	0	0	0	1	0	1	0	0	0	0	0	0	0	0	0	0	0
BCW_12680	0	0	0	0	0	0	1	0	0	0	0	0	0	0	0	0	0	0
BCW_12681	0	0	0	1	0	0	1	0	0	0	0	0	0	0	0	0	0	0
BCW_12682	0	0	0	1	0	1	1	0	0	0	0	1	0	0	0	0	0	0
BCW_12683	0	0	0	1	0	0	0	0	0	0	0	0	1	1	0	0	0	0
BCW_12684	0	0	0	1	0	0	1	0	0	1	0	0	0	0	0	0	0	0
